# Supplementary material for: Structures of the eukaryotic ribosome and its translational states in situ
Source: Nat Commun. 2022 Dec 2;13:7435. doi: 10.1038/s41467-022-34997-w (PMC9718845; doi:10.1038/s41467-022-34997-w)
Supplement: Supplementary file 4 — Source Data [file 41467_2022_34997_MOESM4_ESM.xlsx]

## Sheet: Figure 3a
Figure 3a
Number of particles from .star file used to generate distribution pie chart in Graphpad Prism 9
ribosome state	# of particles		step of translation cycle	# of particles
P-tRNA	764		Initiation	764
eEF1A , A/T, P, E-tRNA	1042		Pre-peptide bond formation	9981
eEF1A, A/T, P-tRNA	8939		Peptidyltransfer	6461
A, P-tRNA	6461		Translocation	3209
eEF2, aa/P, P/E-tRNA	1547		other substates	5496
eEF2, ap/P, P/E-tRNA	683
eEF2, P, E-tRNA	979
eEF2 substate1	3113
eEF2 substate2	770
factor-bound, A, P-tRNA	1613

## Sheet: Supplementary Figure 9a
Supplementary Figure 9a
Source data for heat map generated in Graphpad Prism9. Data in percent of total cytosolic 80S per tomogram
Cell #	1	2	3	3	4	5	6	6	7	7	8	8	9	10	10	10	10	10	11	11	12	12	13	14	14	14	14	14	14	15	15	15	16	16	17	18	18	18	18	18	18	18	18	19	19	19	19	20	20
Tomogram #	004	008	012	014	017	021	026	027	028	029	037	038	044	048	049	051	052	053	063	066	067	069	077	081	082	083	084	086	087	088	089	091	094	095	098	100	101	102	103	104	105	107	108	109	110	111	112	113	114
P-tRNA	0	1	1	0	0	0	0	2	0	3	1	0	3	1	2	2	2	0	2	1	2	2	0	3	3	2	3	2	2	4	3	6	1	0	2	0	4	4	1	1	2	1	1	4	3	2	3	6	3
eEF1A , A/T, P, E-tRNA	10	9	1	10	10	20	7	14	17	5	16	15	5	2	3	2	6	3	0	5	0	2	4	2	4	2	3	2	2	5	1	2	7	2	3	3	1	1	7	5	3	1	2	1	3	3	3	3	2
eEF1A, A/T, P-tRNA	8	14	12	10	5	0	19	26	16	38	18	13	40	31	22	35	22	19	19	15	17	12	13	28	37	33	32	38	33	31	40	22	16	27	27	24	23	28	22	24	27	25	30	31	20	30	32	42	20
A, P-tRNA	35	18	31	19	22	0	17	7	13	21	14	8	13	35	38	38	44	14	39	37	22	21	27	19	23	23	23	23	20	20	24	21	20	35	14	19	8	15	12	18	19	16	28	25	15	22	23	30	19
eEF2, aa/P, P/E-tRNA	2	8	4	0	0	5	2	4	0	5	4	4	5	10	10	5	10	1	7	6	4	4	7	9	5	7	5	6	4	8	6	7	1	0	3	2	3	5	5	6	4	7	2	5	2	6	6	3	4
eEF2, ap/P, P/E-tRNA	1	2	2	1	0	0	4	3	0	3	1	1	1	0	1	1	2	1	2	1	2	1	2	5	5	2	2	3	3	2	2	3	3	0	1	0	3	2	3	2	2	3	2	3	1	2	2	3	1
eEF2, P, E-tRNA	1	1	2	1	2	15	3	3	4	2	4	2	1	2	5	2	2	2	2	2	2	4	6	6	2	6	2	5	6	5	4	5	3	2	4	3	3	3	3	4	4	3	3	3	4	4	2	0	3
eEF2 substate 1	4	14	25	29	24	10	13	14	0	1	1	15	8	0	1	1	1	36	10	10	36	36	16	4	4	6	3	3	4	7	4	7	8	10	25	22	38	27	25	19	18	23	16	15	25	13	16	1	32
eEF2 substate 2	2	3	8	4	2	0	5	1	1	1	0	6	1	0	0	0	1	10	2	2	5	7	5	2	0	0	2	1	2	2	1	5	6	6	7	7	5	7	5	5	5	6	3	3	8	4	2	0	5
factor-bound, A, P-tRNA	2	5	1	1	2	0	1	4	4	10	4	3	7	0	2	3	3	2	3	3	2	2	2	7	5	10	12	7	10	6	4	7	3	4	5	5	3	2	2	3	4	3	5	2	2	2	3	4	1
not assigned 80S	35	27	13	23	32	50	28	20	44	12	36	32	16	19	16	11	8	12	13	19	8	9	18	15	10	9	12	9	13	10	9	17	31	13	9	14	10	7	15	14	12	12	11	8	16	11	8	8	11
[truncated: 76 more columns]
